# Supplementary material for: A second generation framework for the analysis of microsatellites in expressed sequence tags and the development of EST-SSR markers for a conifer, Cryptomeria japonica
Source: BMC Genomics. 2012 Apr 16;13:136. doi: 10.1186/1471-2164-13-136 (PMC3424129; doi:10.1186/1471-2164-13-136)
Supplement: Additional file 3 — cmib. An example shell script for the CMiB pipeline. [file 1471-2164-13-136-S3.xls]

## Sheet: Table S1
Table S1 Assembly statistics from (A) each libraries, (B) 3’ ESTs and (C) 5’ ESTs
N/A: See Futamura et al. in preparation for detail.
A) Assembly within each library
Tissue type/developmental stage	Bark	Male bud	Female bud	Leaf	Seedlings
Library	-	CMFL	CFFL	CLFL	TUM25
No. of reads passed to assembly	11579	36722	N/A	N/A	1201150
No. of contigs	1589	8642	9083	8326	74623
No. of debris	4005	10294	8537	10420	87713
Average length (bp) of contigs	692.8	705.4	999.9	891.5	697.2
Average depth of contigs	3.39	3.06	3.15	3.1078	14.92
B) Assembly using 3' ESTs only
Tissue type/developmental stage	Bark	Male bud	Female bud	Leaf
Library	-	CMFL	CFFL	CLFL
No. of reads passed to assembly	3114	17949	N/A	N/A
No. of contigs	321	4044	4239	3967
No. of debris	2171	6756	6461	7041
Average length (bp) of contigs	588.14	607.92	852.41	751.48
Average depth of contigs	2.937	2.767	2.826	2.761
C) Assembly using 5' ESTs only
Tissue type/developmental stage	Bark	Male bud	Female bud	Leaf
Library	-	CMFL	CFFL	CLFL
No. of reads passed to assembly	6273	18773	N/A	N/A
No. of contigs	785	4258	4452	4344
No. of debris	3161	6877	6110	6091
Average length (bp) of contigs	636.35	653.812	870.842	811.781
Average depth of contigs	3.964	2.7938	2.84209	2.81054
