# Supplementary material for: A second generation framework for the analysis of microsatellites in expressed sequence tags and the development of EST-SSR markers for a conifer, Cryptomeria japonica
Source: BMC Genomics. 2012 Apr 16;13:136. doi: 10.1186/1471-2164-13-136 (PMC3424129; doi:10.1186/1471-2164-13-136)
Supplement: Additional file 7 — Figure S3. (A) Length and (B) depth distribution of Contigs (CjCon1). [file 1471-2164-13-136-S7.xls]

## Sheet: TableS2
Table S2 Summary of gene ontology annotations for CjCon1
Percentage for each GO was based on the total number of sequences with GO annotation. For CjCon1, 37,387 contigs had GO annotation, while for contigs with SSRs, 1,737 had GO annotation. Cells in yellow indicate GOs that are over-represented in SSR-containing ESTs.
Ontology	GO ID	GO term	No. in CjCon1	Percentage	No. in EST-SSR containing contigs	Percentage
Biological process	GO:0009987	Cellular process	9239	0.247118	375	0.215889
	GO:0008152	Metabolic process	8247	0.220585	317	0.182499
	GO:0006810	Transport	3204	0.0856982	118	0.0679332
	GO:0006950	Response to stress	3010	0.0805093	137	0.0788716
	GO:0008150	Biological_process	2930	0.0783695	164	0.0944157
	GO:0009058	Biosynthetic process	2319	0.0620269	92	0.0529649
	GO:0006464	Protein modification process	2135	0.0571054	105	0.0604491
	GO:0016043	Cellular component organization	1896	0.0507128	66	0.0379965
	GO:0019538	Protein metabolic process	1800	0.0481451	73	0.0420265
	GO:0006139	Nucleobase, nucleoside, nucleotide and nucleic acid metabolic process	1676	0.0448284	73	0.0420265
	GO:0009056	Catabolic process	1633	0.0436783	62	0.0356937
	GO:0009628	Response to abiotic stimulus	1630	0.043598	96	0.0552677
	GO:0006351	Transcription, DNA-dependent	1415	0.0378474	142	0.0817501
	GO:0005975	Carbohydrate metabolic process	1325	0.0354401	65	0.0374208
	GO:0006520	Cellular amino acid metabolic process	1286	0.034397	57	0.0328152
	GO:0006629	Lipid metabolic process	1147	0.0306791	48	0.0276339
	GO:0009719	Response to endogenous stimulus	1087	0.0290743	68	0.039148
	GO:0006259	DNA metabolic process	1081	0.0289138	30	0.0172712
	GO:0007275	Multicellular organismal development	1028	0.0274962	61	0.035118
	GO:0000003	Reproduction	917	0.0245272	38	0.0218768
	GO:0007165	Signal transduction	915	0.0244737	66	0.0379965
	GO:0006091	Generation of precursor metabolites and energy	871	0.0232969	43	0.0247553
	GO:0006412	Translation	679	0.0181614	37	0.0213011
	GO:0009653	Anatomical structure morphogenesis	603	0.0161286	28	0.0161197
	GO:0019748	Secondary metabolic process	571	0.0152727	10	0.00575705
	GO:0009607	Response to biotic stimulus	525	0.0140423	20	0.0115141
	GO:0009791	Post-embryonic development	435	0.0116351	30	0.0172712
	GO:0019725	Cellular homeostasis	411	0.0109931	22	0.0126655
	GO:0030154	Cell differentiation	401	0.0107257	21	0.0120898
	GO:0007049	Cell cycle	277	0.00740899	7	0.00402994
	GO:0009908	Flower development	185	0.00494824	14	0.00805987
	GO:0016049	Cell growth	185	0.00494824	8	0.00460564
	GO:0008219	Cell death	178	0.00476101	5	0.00287853
	GO:0015979	Photosynthesis	156	0.00417257	7	0.00402994
	GO:0007154	Cell communication	150	0.00401209	3	0.00172712
	GO:0009991	Response to extracellular stimulus	129	0.0034504	3	0.00172712
	GO:0009605	Response to external stimulus	108	0.0028887	3	0.00172712
	GO:0009606	Tropism	102	0.00272822	2	0.00115141
	GO:0040007	Growth	88	0.00235376	1	0.000575705
	GO:0040029	Regulation of gene expression, epigenetic	80	0.00213978	5	0.00287853
	GO:0009790	Embryo development	75	0.00200604	4	0.00230282
	GO:0009856	Pollination	69	0.00184556	3	0.00172712
	GO:0007610	Behavior	13	0.000347714	1	0.000575705
	GO:0007267	Cell-cell signaling	9	0.000240725	0	0
	GO:0009875	Pollen-pistil interaction	5	0.000133736	0	0
	GO:0023052	Signaling	1	2.67473e-05	0	0
	GO:0071555	Cell wall organization	1	2.67473e-05	0	0
Cellluar component	GO:0005622	Intracellular	11640	0.311338	541	0.311457
	GO:0016020	Membrane	6697	0.179126	265	0.152562
	GO:0009536	Plastid	5138	0.137427	267	0.153713
	GO:0005737	Cytoplasm	4731	0.126541	218	0.125504
	GO:0005623	Cell	2177	0.0582288	108	0.0621762
	GO:0009579	Thylakoid	1220	0.0326317	106	0.0610248
	GO:0005575	Cellular_component	1039	0.0277904	52	0.0299367
	GO:0005576	Extracellular region	719	0.0192313	32	0.0184226
	GO:0005634	Nucleus	701	0.0187498	45	0.0259067
	GO:0030312	External encapsulating structure	628	0.0167973	18	0.0103627
	GO:0005840	Ribosome	538	0.01439	22	0.0126655
	GO:0005739	Mitochondrion	497	0.0132934	21	0.0120898
	GO:0005618	Cell wall	493	0.0131864	11	0.00633276
	GO:0005856	Cytoskeleton	335	0.00896033	9	0.00518135
	GO:0005654	Nucleoplasm	171	0.00457378	10	0.00575705
	GO:0005773	Vacuole	138	0.00369112	6	0.00345423
	GO:0005794	Golgi apparatus	132	0.00353064	5	0.00287853
	GO:0005783	Endoplasmic reticulum	129	0.0034504	8	0.00460564
	GO:0005886	Plasma membrane	119	0.00318292	6	0.00345423
	GO:0005768	Endosome	96	0.00256774	4	0.00230282
	GO:0005777	Peroxisome	95	0.00254099	0	0
	GO:0005635	Nuclear envelope	82	0.00219328	6	0.00345423
	GO:0005730	Nucleolus	2	5.34945e-05	0	0
	GO:0005764	Lysosome	1	2.67473e-05	0	0
Molecular Function	GO:0005488	Binding	10273	0.274775	450	0.259067
	GO:0003824	Catalytic activity	7940	0.212373	261	0.150259
	GO:0016787	Hydrolase activity	5321	0.142322	188	0.108233
	GO:0000166	Nucleotide binding	4564	0.122075	180	0.103627
	GO:0016740	Transferase activity	4200	0.112339	156	0.08981
	GO:0003676	Nucleic acid binding	2731	0.0730468	168	0.0967185
	GO:0016301	Kinase activity	2042	0.0546179	88	0.0506621
	GO:0005215	Transporter activity	1859	0.0497232	75	0.0431779
	GO:0005515	Protein binding	1752	0.0468612	84	0.0483592
	GO:0005198	Structural molecule activity	1344	0.0359483	57	0.0328152
	GO:0003677	DNA binding	548	0.0146575	63	0.0362694
	GO:0004871	Signal transducer activity	488	0.0130527	26	0.0149683
	GO:0003674	Molecular_function	464	0.0124107	17	0.00978699
	GO:0008135	Translation factor activity, nucleic acid binding	441	0.0117955	22	0.0126655
	GO:0003723	RNA binding	428	0.0114478	23	0.0132412
	GO:0030234	Enzyme regulator activity	304	0.00813117	13	0.00748417
	GO:0030528	Transcription regulator activity	283	0.00756948	28	0.0161197
	GO:0004518	Nuclease activity	255	0.00682055	10	0.00575705
	GO:0008289	Lipid binding	149	0.00398534	5	0.00287853
	GO:0030246	Carbohydrate binding	142	0.00379811	18	0.0103627
	GO:0004872	Receptor activity	102	0.00272822	1	0.000575705
	GO:0003774	Motor activity	77	0.00205954	1	0.000575705
	GO:0005102	Receptor binding	58	0.00155134	1	0.000575705
	GO:0052689	Carboxylic ester hydrolase activity	39	0.00104314	0	0
	GO:0003682	Chromatin binding	4	0.000106989	0	0
	GO:0045182	Translation regulator activity	2	5.34945e-05	0	0
