# Supplementary material for: A second generation framework for the analysis of microsatellites in expressed sequence tags and the development of EST-SSR markers for a conifer, Cryptomeria japonica
Source: BMC Genomics. 2012 Apr 16;13:136. doi: 10.1186/1471-2164-13-136 (PMC3424129; doi:10.1186/1471-2164-13-136)
Supplement: Additional file 8 — Table S4. Assembly statistics from (A) each library, (B) 3′ ESTs and (C) 5′ ESTs. [file 1471-2164-13-136-S8.xls]

## Sheet: TableS3
Table S3 EST-SSR markers for C. japonica
Primer sequences are first grouped by pipelines used (read2Marker or CMiB). Foward and reverse primer sequences are listed in upper and lower part of a cell, respectively. Primer sequences include additional bases in 5’ end for fluorescent labelling. Ta: annealing temperature.
Pipeline	ID	Repeat region	Forward/Reverse primer sequence	Ta
read2Marker	BW993010	(GCC)3CAGATT(TCT)8	AGGGTGATACTGGGGAAACTCTG	60
			GTTTGGTGATTGCTGCTCTAGGTTGA
	BY882470	(GCA)6	AGTCTTTTGGGTTTGGGTTTGGA	60
			GTTTGTGTTCATCGACTCACACCGT
	BY885096	(AC)3A(TA)8TT(TA)3	ATGCCAAACAAAGCGATCAAAAC	60
			GTTTATGTGACTTTGGCCGAATGG
	BY909057	(CGG)5	ATACCCTATGGCGTCTGTGCTGT	60
			GTTTCTCCTTAGCTTCTCCAAACCCG
	BY909209	(TA)6	ATGGGGACATATGGACCTCTGGT	60
			GTTTAGCATTTGTTGCACGGTTACACA
	CC1194F	(TGA)3GGTCGCCACTGCTATCCTCAA(GAA)4	AGCTGGGGAAAATGGGTATCAGA	60
			GTTTCCACAGAAGAGTCGTCGGAAATG
	CC2791F	(TC)3TGGCCACGGGTC(CGG)5	ATGGTGCAGAAATACATGTCGGG	60
			GTTTACAACATTAGAAGGGCGAAAGGC
	CC3416R	(GAA)5	ACTCTCACTCAATGAGGAAAAGACA	60
			GTTTACTTCTGCAAGTAAGCAGGCGG
	CLFL016_K16_f	(TC)8(TA)3TTTTTTAGCTAAT(TGT)3	ATTCTCGAGGAGGGAAGAAACCC	60
			GTTTAGGTGCAAATTGTCCCATGTCAG
	GJBDYJD02DMHB2	(TA)6	AGGACCTACTAATGCTGGAGAAA	60
			GTTTATCCAAAGGCGTCGGCTTAC
	GJG3JC001A7J8C	(GGA)9	ATAGGTTTGATGCATTTTTGGC	60
			GTTTCGAAAGAAGATAATCATGGACCTGTG
	GJG3JC001AZ5BG	(GCA)4GAA(GCA)3	ACATCAGATTACCTCGGCCTTTC	62
			GTTTGAAGAAGGCTCTTGTGACCCAC
	GJG3JC001DNLAL	(AG)6	AGTCAGAATTTTTGGTGTGACGC	60
			GTTTGCAAGAGCCAATAATGTCCAACTG
	GJG3JC001EJ99E	(TA)7	AGCACTGTAATCTGCAAAGCCAA	60
			GTTTGAGAGAAATGGCGTCACCAGTGT
	GJG3JC002G1T1D	(TCA)4	AGCCATCCTACGATATGCGCTCT	60
			GTTTCCCCCTCGTCTTGTGAGCTAAGT
	GJG3JC002GO77S	(TA)5TG(TA)5	ATAGCACCAACACAACCAGTG	60
			GTTTGAAAGAAGCGAGCGGTGAGGTAT
	GJG3JC002I1JVA	(AC)7(TC)6	ATGTCTGCATTTCCACTCCTCGT	60
			GTTTGAAACCCTATGGGCTGCACTGTT
	HS4_c10098	(AC)6	ATTCTGCCAGGGGACCATAAAAC	60
			GTTTCTTGACAGGCGATACCAGA
	HS4_c34352	(TA)3TTTAGGCTGCCGC(TC)8	ATTTTCTCCTCTTTCACGCCGAT	60
			GTTTATTGCAGGGAAGGGAAGATG
	HS4_c38893	(CGA)4	ATAACTCAATCTCCTCCATGGGC	60
			GTTTGCCATGGCATTGGATTAGACAAA
	HS4_c43410	(TCT)4	ATACACACACCAGCAAAACGCAC	60
			GTTTAGCGATTTGTAACGCATAGCAGC
	HS4_c70698	(TG)5CGTGTGCGTGCA(TG)6	AGAAAGCTATTTGATGCCGTGGT	60
			GTTTGCAAGGTTGACTTGGGATCAG
	HS4_rep_c44722	(TCT)6	ATCGAAGAACCTGAGGATCAGCC	60
			GTTTCACCTGAGATGCAGCAGCAAGTA
	HS4_rep_c80131	(GGA)5	AGAAGCAAAAGCCTAAGGAAGCG	60
			GTTTGGGTGGCAAGAGATCAAGAGA
CMiB	CP10755R	(TGGAGG)3(GGA)6*	AAGCCGACCATAGCTTAACCTCG	60
			GTTTGCAGCCACAAGGTCCATAAC
	GJG3JC002F5IHM	(CTT)7	AGAAGCAAGTACAAGAAGGTTCTGC	60
			GTTTGATAACATGACTGGCACGCAC
	HS4_c13101	(TGA)5	AATAGTCAGGACCGGAGAAGGCG	60
			GTTTCGCAAACCTGATTGGACTTCATC
	HS4_c14446	(AG)8	AGACCTGACTCTGCTTCAATCCC	60
			GTTTCCATGACAGGAAACCAGAGGTTG
	HS4_c14856	(GA)6	AGGCAGAGAAACGAGCTGAAGAG	60
			GTTTCTGCTGGACAGTGAAATTAACC
	HS4_c18926	(GAT)6TTGTCATCGAATTCGATGATGATGACGACGACGATGATGATGATTTGTCATCGAATTC(GAT)9	AGAGAGTCTTGGCTATTGAAGGATG	60
			GTTTCACACGCGACGAAAGAAATAC
	HS4_c22218	(GAA)5	AAACAACGTTAGCAACGGAGCAC	60
			GTTTGCAGATGCAGAGAAAGAAGCACC
	HS4_c30470	(ATG)5	ATACAGATGGTGGTGGTGGGAAC	60
			GTTTGGGCACAATGCCAATTACTTTCC
	HS4_c47383	(AAG)7	ATTCCTTGCCCTAGTCCAGAAGC	60
			GTTTATCACAAATCTGCAGTCCGCC
	HS4_c47387	(TCG)5	AGAGGGAGATGACTCCAATCCATAC	60
			GTTTCAGCTAGTCCATTTGCTCCAGG
	HS4_c49514	(ACC)5	ACAGGAGGGTCTTCCTCTGCTGTC	60
			GTTTCCTTGGAGAGCCTGAGTTTC
	HS4_c54838	(AT)6	ATAGCTGCTCGAAGGAGAGATATTTG	60
			GTTTAAGACAGTTTCATCCGCATCCAG
	HS4_c6922	(TCC)5	AGGAGTGCTCACAATGGGTAGTG	60
			GTTTGTCATACACAGGCGATCATGG
	HS4_rep_c1154	(TC)6	ATGATCCTATTACCCGCGGAGAC	60
			GTTTAAGTGAAAGGGAGGACTGTTGGG
	HS4_rep_c11694	(AT)8	AGGCATACAGCTTTCTGGATGTG	60
			GTTTCCTACGTTATCCGAGAGATGCG
	HS4_rep_c17715	(ATG)7(ATA)8	ATCAACTGCACTGCAAGCAAACC	60
			GTTTCGTTGATACGACGGATTGGAC
	HS4_rep_c26776	(TTA)6	ATCCCATCGTGAGAGAAGCAGAG	60
			GTTTCAGGCACATGAGGGTTTCTACC
	HS4_rep_c29032	(GAG)6	AAGAAAGTTCTCCTGCCCGCTTC	60
			GTTTCCCATTCTCAAACACAATCCAGG
	HS4_rep_c5453	(GAA)5	ATGAACAGCAGCGGAAAGAAGAG	60
			GTTTCCAAACAATTCCAGCTGTTGAGG
	HS4_rep_c7230	(CT)6	ATCCCTTCCATTAATCTCCGTCG	60
			GTTTCCCGGCTGTCAACAAGTTAG
