# Supplementary material for: A second generation framework for the analysis of microsatellites in expressed sequence tags and the development of EST-SSR markers for a conifer, Cryptomeria japonica
Source: BMC Genomics. 2012 Apr 16;13:136. doi: 10.1186/1471-2164-13-136 (PMC3424129; doi:10.1186/1471-2164-13-136)
Supplement: Additional file 9 — Figure S4. SSR frequency and density for assemblies in different sequencing direction (3′ EST and 5′ EST) for each library. [file 1471-2164-13-136-S9.xls]

## Sheet: Table S4
Table S4 Annotation of EST-SSR markers
#N/A indicates no blast hits.
Locus	NR blast top hit description	NR blast top hit evalue	Estimated SSR location
BW993010	putative auxin response factor 6/8 [Ginkgo biloba]	2.10914e-66	3' UTR
BY882470	DOF domain class transcription factor [Malus x domestica]	2.93714e-31	5' UTR
BY885096	predicted protein [Physcomitrella patens subsp. patens] >gi|162670453|gb|EDQ57021.1| predicted protein [Physcomitrella patens subsp. patens]	1.60439e-08	coding
BY909057	unnamed protein product [Vitis vinifera]	1.07208e-45	coding
BY909209	unnamed protein product [Vitis vinifera]	9.09121e-26	3' UTR
CC1194F	Transcriptional factor TINY, putative [Ricinus communis] >gi|223544897|gb|EEF46412.1| Transcriptional factor TINY, putative [Ricinus communis]	1.72591e-23	coding
CC2791F	R2R3-MYB transcription factor MYB7 [Picea glauca]	6.73971e-12	coding
CC3416R	#N/A	#N/A	5' UTR
CLFL016_K16_f	#N/A	#N/A	coding
GJBDYJD02DMHB2	#N/A	#N/A	coding
GJG3JC001A7J8C	hypothetical chloroplast RF1 [Cryptomeria japonica] >gi|171854968|dbj|BAG16708.1| hypothetical chloroplast RF1 [Cryptomeria japonica] >gi|239794419|dbj|BAH73415.1| hypothetical chloroplast RF1 [Cryptomeria japonica]	3.28893e-29	coding
GJG3JC001AZ5BG	caffeoyl-CoA O-methyltransferase [Chamaecyparis formosensis]	1.37313e-12	coding
GJG3JC001DNLAL	#N/A	#N/A	coding
GJG3JC001EJ99E	electron transporter, putative [Ricinus communis] >gi|223525411|gb|EEF28009.1| electron transporter, putative [Ricinus communis]	8.42428e-10	coding
GJG3JC002G1T1D	unknown [Picea sitchensis]	4.2868e-06	coding
GJG3JC002GO77S	#N/A	#N/A	coding
GJG3JC002I1JVA	#N/A	#N/A	coding
HS4_c10098	#N/A	#N/A	coding
HS4_c34352	PREDICTED: similar to RNA recognition motif family protein, expressed [Vitis vinifera] >gi|298205010|emb|CBI34317.3| unnamed protein product [Vitis vinifera]	9.96165e-31	coding
HS4_c38893	#N/A	#N/A	coding
HS4_c43410	#N/A	#N/A	5' UTR
HS4_c70698	#N/A	#N/A	coding
HS4_rep_c44722	#N/A	#N/A	coding
HS4_rep_c80131	PREDICTED: hypothetical protein [Vitis vinifera]	2.28884e-15	coding
CP10755R	#N/A	#N/A	coding
GJG3JC002F5IHM	#N/A	#N/A	coding
HS4_c13101	#N/A	#N/A	coding
HS4_c14446	unknown [Picea sitchensis]	1.35501e-102	coding
HS4_c14856	Os12g0106550 [Oryza sativa Japonica Group] >gi|218186272|gb|EEC68699.1| hypothetical protein OsI_37173 [Oryza sativa Indica Group] >gi|222616482|gb|EEE52614.1| hypothetical protein OsJ_34945 [Oryza sativa Japonica Group] >gi|255669966|dbj|BAH95479.1| Os12g0106550 [Oryza sativa Japonica Group]	5.09261e-19	coding
HS4_c18926	hypothetical protein ARALYDRAFT_919290 [Arabidopsis lyrata subsp. lyrata] >gi|297310524|gb|EFH40948.1| hypothetical protein ARALYDRAFT_919290 [Arabidopsis lyrata subsp. lyrata]	1.5357e-29	coding
HS4_c22218	predicted protein [Physcomitrella patens subsp. patens] >gi|288559171|sp|A9T836.1|U4978_PHYPA RecName: Full=UPF0497 membrane protein 8 >gi|162673912|gb|EDQ60428.1| predicted protein [Physcomitrella patens subsp. patens]	2.30479e-08	coding
HS4_c30470	#N/A	#N/A	coding
HS4_c47383	#N/A	#N/A	coding
HS4_c47387	trehalose 6-phosphate synthase [Nicotiana tabacum]	2.80929e-20	coding
HS4_c49514	homeobox protein, putative [Ricinus communis] >gi|223534666|gb|EEF36359.1| homeobox protein, putative [Ricinus communis]	1.21956e-16	coding
HS4_c54838	#N/A	#N/A	coding
HS4_c6922	unknown [Picea sitchensis]	3.33781e-143	coding
HS4_rep_c1154	unknown [Picea sitchensis]	3.61569e-98	5' UTR
HS4_rep_c11694	ribosomal protein L2 [Widdringtonia cedarbergensis]	3.61848e-54	5' UTR
HS4_rep_c17715	predicted protein [Physcomitrella patens subsp. patens] >gi|162663266|gb|EDQ50040.1| predicted protein [Physcomitrella patens subsp. patens]	4.93428e-05	3' UTR
HS4_rep_c26776	#N/A	#N/A	coding
HS4_rep_c29032	PREDICTED: hypothetical protein [Vitis vinifera]	6.13757e-37	5' UTR
HS4_rep_c5453	PREDICTED: similar to F-box family protein [Vitis vinifera] >gi|298204541|emb|CBI23816.3| unnamed protein product [Vitis vinifera]	1.20674e-15	coding
HS4_rep_c7230	unknown [Picea sitchensis]	4.5506e-160	5' UTR
