# Supplementary material for: A second generation framework for the analysis of microsatellites in expressed sequence tags and the development of EST-SSR markers for a conifer, Cryptomeria japonica
Source: BMC Genomics. 2012 Apr 16;13:136. doi: 10.1186/1471-2164-13-136 (PMC3424129; doi:10.1186/1471-2164-13-136)
Supplement: Additional file 10 — Figure S5. Motif frequency of EST-SSRs in CjCon1 and EST contigs for seven species in gene index. The gene indices are assigned as the following abbreviations: AGI; Arabidopsis thaliana, HAGI; Helianthus annuus, NTGI; Nicotiana tabacum, OGI; Oak, OSGI; Oryza sativa, PGI; Pinus and SGI; Picea. [file 1471-2164-13-136-S10.xls]

## Sheet: TableS5
Table S5 Levels of polymorphisms for EST-SSR markers in C. japonica
Twenty-four markers from the top are from read2Marker pipeline, while the rest of the markers are from CMiB pipeline. N: number of individuals genotyped; Na: number of alleles per locus; HO: observed heterozygosity; HE: expected heterozygosity; FIS: fixation index; P value: levels of significance for deviation from Hardy-Weinberg equilibrium. PIC: polymorphism information content
Locus	Size range (bp)	N	Na	HO	HE	FIS	P value	PIC
BW993010	325-345	16	3	0.25	0.23	-0.07	1	0.21
BY882470	200-203	16	2	0.06	0.06	0	-	0.06
BY885096	405-451	16	6	0.5	0.57	0.15	0.26	0.54
BY909057	541-552	16	6	0.38	0.72	0.5	0	0.68
BY909209	240-246	15	4	0.33	0.73	0.57	0	0.68
CC1194F	344-358	15	3	0.33	0.38	0.16	0.35	0.34
CC2791F	161-163	16	2	0.25	0.3	0.21	0.43	0.26
CC3416R	169-173	16	2	0.63	0.49	-0.24	0.93	0.37
CLFL016_K16_f	219-241	16	9	0.88	0.82	-0.04	0.5	0.79
GJBDYJD02DMHB2	146-171	16	5	0.38	0.72	0.51	0	0.69
GJG3JC001A7J8C	239-278	16	9	0.13	0.84	0.86	0	0.83
GJG3JC001AZ5BG	369-370	16	2	0.19	0.17	-0.07	1	0.16
GJG3JC001DNLAL	81-123	16	10	0.69	0.76	0.13	0.04	0.74
GJG3JC001EJ99E	203-209	16	2	0.5	0.47	-0.03	0.75	0.36
GJG3JC002G1T1D	212-214	16	2	0.94	0.5	-0.88	1	0.37
GJG3JC002GO77S	139-142	16	2	0.94	0.5	-0.88	1	0.37
GJG3JC002I1JVA	169-189	16	5	0.56	0.66	0.18	0.08	0.61
HS4_c10098	445-453	16	2	0.06	0.06	0	-	0.06
HS4_c34352	114-116	15	2	0.07	0.06	0	-	0.06
HS4_c38893	309-318	16	3	0.06	0.17	0.66	0.03	0.17
HS4_c43410	185-187	15	2	0.4	0.5	0.23	0.35	0.37
HS4_c70698	231-233	15	2	0.13	0.39	0.68	0.02	0.31
HS4_rep_c44722	334-335	15	2	0.07	0.06	0	-	0.06
HS4_rep_c80131	134-135	16	2	0.44	0.34	-0.25	1	0.28
CP10755R	361-367	16	2	0.06	0.06	0	-	0.06
GJG3JC002F5IHM	157-163	16	2	0.38	0.43	0.16	0.46	0.34
HS4_c13101	194-200	16	2	0.06	0.06	0	-	0.06
HS4_c14446	402-404	16	2	0.19	0.17	-0.07	1	0.16
HS4_c14856	333-334	16	2	0.13	0.12	-0.03	1	0.11
HS4_c18926	291-398	16	7	0.75	0.63	-0.16	0.95	0.59
HS4_c22218	124-127	15	2	0.07	0.06	0	-	0.06
HS4_c30470	291-398	16	7	0.75	0.63	-0.16	0.95	0.59
HS4_c47383	247-251	16	2	0.13	0.12	-0.03	1	0.11
HS4_c47387	342-345	16	2	0.31	0.26	-0.15	1	0.23
HS4_c49514	215-233	16	2	0.5	0.49	0.02	0.67	0.37
HS4_c54838	100-106	16	2	0	0.12	1	0.03	0.11
HS4_c6922	238-250	16	3	0.69	0.47	-0.43	1	0.39
HS4_rep_c1154	395-397	16	2	0.13	0.12	-0.03	1	0.11
HS4_rep_c11694	259-263	16	2	0	0.22	1	0	0.19
HS4_rep_c17715	184-193	16	4	0.75	0.66	-0.1	0.74	0.6
HS4_rep_c26776	281-282	16	2	0.25	0.22	-0.11	1	0.19
HS4_rep_c29032	375-377	16	2	0.31	0.26	-0.15	1	0.23
HS4_rep_c5453	393-394	16	2	0.44	0.48	0.13	0.5	0.37
HS4_rep_c7230	302-304	16	2	0.06	0.06	0	-	0.06
