# Supplementary material for: A second generation framework for the analysis of microsatellites in expressed sequence tags and the development of EST-SSR markers for a conifer, Cryptomeria japonica
Source: BMC Genomics. 2012 Apr 16;13:136. doi: 10.1186/1471-2164-13-136 (PMC3424129; doi:10.1186/1471-2164-13-136)
Supplement: Additional file 11 — Figure S6. GC percent for CjCon1 and other seven gene indices. The gene indices abbreviations are as follows: AGI; Arabidopsis thaliana, HAGI; Helianthus annuus, NTGI; Nicotiana tabacum, OGI; Oak, OSGI; Oryza sativa, PGI; Pinus and SGI; Picea. [file 1471-2164-13-136-S11.xls]

## Sheet: Table S6
Table S6 Web link to programs/resources that were used in the present study.
Resource	URL
dbEST	http://www.ncbi.nlm.nih.gov/dbEST/
UniVec	http://www.ncbi.nlm.nih.gov/VecScreen/UniVec.html
Gene index	http://compbio.dfci.harvard.edu/tgi/
Plant DNA C-value database	http://data.kew.org/cvalues/
phred/cross_match	http://www.phrap.org/
SeqClean	http://compbio.dfci.harvard.edu/tgi/software/
MIRA	http://chevreux.org/projects_mira.html
MISA	http://pgrc.ipk-gatersleben.de/misa/
Primer3	http://primer3.sourceforge.net/
BLAST/BlastCLUST	ftp://ftp.ncbi.nih.gov/blast/
FASTA	http://fasta.bioch.virginia.edu/fasta_www2/fasta_list2.shtml
prot4EST	http://www.nematodes.org/bioinformatics/prot4EST/index.shtml
FrameDP	http://iant.toulouse.inra.fr/FrameDP/
ESTScan	http://www.ch.embnet.org/software/ESTScan2.html
Blast2GO	http://www.blast2go.com/b2ghome
read2Marker$	https://ml-wiki.sys.affrc.go.jp/engei_marker/read2m
CD-HIT	http://weizhong-lab.ucsd.edu/cd-hit/
ipcress	http://www.ebi.ac.uk/~guy/exonerate/
$: If you cannot access the URL, mail to Dr. Fukuoka (h.fukuoka@affrc.go.jp)
