# Supplementary material for: A second generation framework for the analysis of microsatellites in expressed sequence tags and the development of EST-SSR markers for a conifer, Cryptomeria japonica
Source: BMC Genomics. 2012 Apr 16;13:136. doi: 10.1186/1471-2164-13-136 (PMC3424129; doi:10.1186/1471-2164-13-136)
Supplement: Additional file 12 — Table S5. Summary of gene ontology annotations for CjCon1. Percentage for each GO was based on the total number of sequences with GO annotation. For CjCon1, 37,387 contigs had GO annotation, while for contigs with SSRs, 1,737 had GO annotation. Cells in yellow indicate GOs that are over-represented in SSR-containing ESTs. [file 1471-2164-13-136-S12.xls]

## Sheet: TableS7
Table S7 (a) Primer3 parameters used in srchssr2.pl (a script in read2Marker)
Key	Value
PRIMER_OPT_SIZE	23
PRIMER_MIN_SIZE	21
PRIMER_MAX_SIZE	27
PRIMER_OPT_TM	65
PRIMER_MIN_TM	60
PRIMER_MAX_TM	70
PRIMER_OPT_GC_PERCENT	50
PRIMER_MIN_QUALITY	15
PRIMER_MIN_END_QUALITY	18
PRIMER_MIN_GC	40
PRIMER_MAX_GC	60
PRIMER_FIRST_BASE_INDEX	1
PRIMER_PRODUCT_SIZE_RANGE	75-350
Table S7 (b) Primer3 parameters used in p3_in.pl (a script in MISA)
Key	Value
PRIMER_OPT_SIZE	23
PRIMER_MIN_SIZE	20
PRIMER_MAX_SIZE	26
PRIMER_OPT_TM	65
PRIMER_MAX_TM	70
PRIMER_MIN_TM	60
PRIMER_MAX_DIFF_TM	2
PRIMER_MIN_GC	40
PRIMER_MAX_GC	60
PRIMER_MAX_POLY_X	3
PRIMER_GC_CLAMP	1
PRIMER_LIBERAL_BASE	1
PRIMER_PRODUCT_SIZE_RANGE	80-480
