# Supplementary material for: A second generation framework for the analysis of microsatellites in expressed sequence tags and the development of EST-SSR markers for a conifer, Cryptomeria japonica
Source: BMC Genomics. 2012 Apr 16;13:136. doi: 10.1186/1471-2164-13-136 (PMC3424129; doi:10.1186/1471-2164-13-136)
Supplement: Additional file 13 — Table S6. Annotation of EST-SSR markers. #N/A indicates no blast hits. [file 1471-2164-13-136-S13.sh]

#/bin/sh

#-------------------------------------------------------------------------------
# Name:				CMiB
# Release date:		21/11/2011 (version 1.0)
# Synopsis:			cmib.sh <your fastafile>
#
# Author:			Saneyoshi UENO <saueno@ffpri.affrc.go.jp>
# Reference:		Ueno et al. (submitted) A second generation framework for the analysis of microsatellites
# 					in expressed sequence tags and the development of EST-SSR markers for a conifer, Cryptomeria japonica
#
# Before running this script,
# install CD-HIT, Primer3, ipcress and BLAST (formatdb, fastacmd and BlastClust) in your path
# and download MISA (misa.pl, misa.ini, p3_in.pl and p3_out.pl).
# These programs can be download from the following URLs (Links were accessed at 19/11/2011).
# If there are no PERLs are installed on your system, install appropriate PERL.
#
# CD-HIT	http://weizhong-lab.ucsd.edu/cd-hit/
# MISA		http://pgrc.ipk-gatersleben.de/misa/
# Primer3	http://primer3.sourceforge.net/
# ipcress	http://www.ebi.ac.uk/~guy/exonerate/
# BLAST		ftp://ftp.ncbi.nih.gov/blast/
#
#    !!!! IMPORTANT !!!!
# 1. Do not include low quality and contaminant sequences (vector and adaptors) in <your fastafile>.
#    Sequences should be assembled before passed to this pipeline.
# 2. Put MISA files (misa.pl, misa.ini, p3_in.pl and p3_out.pl), <your fastafile>, and this script (cmib.sh)
#    under the same directory where cmib.sh will be executed.
# 3. Edit misa.ini and p3_in.pl in MISA according to your criteria for SSRs and primer3 parameters, respectively.
# 4. If you use older version of Primer3 (version <= 1.1.4) delete -io_version option as follows:
#    primer3_core < ${CDHITout}.p3in > ${P3out}
#    This is because p3_in.pl script in MISA uses deplicated tags.
# 5. Change SEP character, if your sequence name containes '_'.
#    All of sequence names must not contain SEP character (dafault:_).
#-------------------------------------------------------------------------------

SEP='_'

## Set input and output file names
## Change appropriately if you need.
infasta=$1
SSRlistALL=${infasta}.ssr.lst
SSRfastaALL=${infasta}.ssr.fas
CDHITout=${infasta}.ssr.cd-hit.fas
P3out=${infasta}.ssr.cd-hit.fas.p3out
STS=${infasta}.ssr.cd-hit.misa.sts
IPCRfas=${infasta}.ssr.cd-hit.misa.ipcress.fas
IPCRmulti=${infasta}.ssr.cd-hit.misa.ipcress.multi.lst
IPCRuniq=${infasta}.ssr.cd-hit.misa.ipcress.uniq.lst
IPCRuniqFas=${infasta}.ssr.cd-hit.misa.ipcress.uniq.fas
BclustOUT=${infasta}.ssr.cd-hit.misa.ipcress.uniq.S90L50
UniqLIST=${infasta}.ssr.cd-hit.misa.ipcress.uniq.S90L50.lst
CMiBout=${infasta}.cmib


## Screen sequences for SSR and extract SSR-containing sequences.
  perl ./misa.pl ${infasta}
  awk 'NR>1 {print $1}' ${infasta}.misa | uniq > ${SSRlistALL}
  formatdb -p F -i ${infasta} -o T
  fastacmd -d ${infasta} -i ${SSRlistALL} | cut -d' ' -f 1 | sed 's/>lcl|/>/' > ${SSRfastaALL}

## Eliminate similar sequences in case they were not assembled.
  cd-hit-est -i ${SSRfastaALL} -o ${CDHITout} -c 0.8 -n 4 -r 1

## Design primers using MISA
  perl ./misa.pl ${CDHITout}
  perl ./p3_in.pl ${CDHITout}.misa
  primer3_core -io_version=3 < ${CDHITout}.p3in > ${P3out}
  perl ./p3_out.pl ${P3out} ${CDHITout}.misa

## Perform in silico PCR experimets
  awk -v d=${SEP} 'NR>1 {if($8!="") print $1d$6, $8, $11,"50","500"}' ${CDHITout}.results > ${STS}
  ipcress ${STS} ${CDHITout} -p F -P | grep -v ipcress > ${IPCRfas}
  grep \> ${IPCRfas} | grep -v product_1 | cut -d"${SEP}" -f 1,2 | cut -d'>' -f 2 > ${IPCRmulti}
  grep -v -f ${IPCRmulti} ${STS} | awk '{print $1"_product_1"}'  > ${IPCRuniq}

## Clustering of in silico PCR products by BlastCLUST
  formatdb -i ${IPCRfas} -p F -oT
  fastacmd -d ${IPCRfas} -i ${IPCRuniq} | cut -d' ' -f 1 | sed 's/>lcl|/>/' > ${IPCRuniqFas}
  blastclust -i ${IPCRuniqFas} -p F -b F -o ${BclustOUT} -L 0.5 -S 90
  awk '{print $NF}' ${BclustOUT} | cut -d"${SEP}" -f 1,2 > ${UniqLIST}

## Final processing
  head -n 1 ${CDHITout}.results | cut -f 1-16 > ${CMiBout}
  awk -v d=${SEP} '{printf $1d$6d}{print}' ${CDHITout}.results | grep -f ${UniqLIST} | cut -d"${SEP}" -f3 | cut -f 1-16 >> ${CMiBout}
  rm ${infasta}.nhr ${infasta}.nin ${infasta}.nsd ${infasta}.nsi ${infasta}.nsq
  rm ${IPCRfas}.nhr ${IPCRfas}.nin ${IPCRfas}.nsd ${IPCRfas}.nsi ${IPCRfas}.nsq
  echo "End of CMiB"
  echo "See ${CMiBout}"
